# Supplementary material for: The p53 and Calcium Regulated Actin Rearrangement in Model Cells
Source: Int J Mol Sci. 2022 Aug 13;23(16):9078. doi: 10.3390/ijms23169078 (PMC9408879; doi:10.3390/ijms23169078)
Supplement: Supplementary file 1 [file ijms-23-09078-s001.zip]

Archive with 1 entries (1 files):
- ijms-1825320-supplementary.pdf
